# Supplementary material for: DELOS Nanovesicles-Based Hydrogels: An Advanced Formulation for Topical Use
Source: Pharmaceutics. 2022 Jan 15;14(1):199. doi: 10.3390/pharmaceutics14010199 (PMC8779640; doi:10.3390/pharmaceutics14010199)
Supplement: Supplementary file 1 [file pharmaceutics-14-00199-s001.zip]

Archive with 1 entries (1 files):
- pharmaceutics-1504847-supplementary.pdf
